# Supplementary material for: Description of Telamoptilia grewiae sp. n. and the consequences for the definition of the genera Telamoptilia and Spulerina (Lepidoptera, Gracillariidae, Gracillariinae)
Source: Zookeys. 2015 Jan 29;(479):121–33. doi: 10.3897/zookeys.479.8899 (PMC4319066; doi:10.3897/zookeys.479.8899)
Supplement: XML Treatment for Telamoptilia grewiae [file zookeys.479.8899-treatment1.xml]

<!DOCTYPE tp:taxon-treatment
  PUBLIC "-//TaxonX//DTD Taxonomic Treatment Publishing DTD v0 20100105//EN" "tax-treatment-NSO.dtd">
<tp:taxon-treatment xmlns:tp="http://www.plazi.org/taxpub"><tp:treatment-meta><kwd-group><label>Taxon classification</label><kwd><named-content content-type="kingdom">Animalia</named-content></kwd><kwd><named-content content-type="order">Lepidoptera</named-content></kwd><kwd><named-content content-type="family">Gracillariidae</named-content></kwd></kwd-group><mixed-citation publication-type="journal"><person-group><name><surname>Liu</surname><given-names>Tengteng</given-names></name><name><surname>Wang</surname><given-names>Shuxia</given-names></name><name><surname>Li</surname><given-names>Houhun</given-names></name></person-group><article-title>Description of <italic><tp:taxon-name><tp:taxon-name-part taxon-name-part-type="genus">Telamoptilia</tp:taxon-name-part> <tp:taxon-name-part taxon-name-part-type="species">grewiae</tp:taxon-name-part></tp:taxon-name></italic> sp. n. and the consequences for the definition of the genera <italic><tp:taxon-name><tp:taxon-name-part taxon-name-part-type="genus">Telamoptilia</tp:taxon-name-part></tp:taxon-name></italic> and <italic><tp:taxon-name><tp:taxon-name-part taxon-name-part-type="genus">Spulerina</tp:taxon-name-part></tp:taxon-name></italic> (<tp:taxon-name><tp:taxon-name-part taxon-name-part-type="order">Lepidoptera</tp:taxon-name-part></tp:taxon-name>, <tp:taxon-name><tp:taxon-name-part taxon-name-part-type="family">Gracillariidae</tp:taxon-name-part></tp:taxon-name>, <tp:taxon-name><tp:taxon-name-part taxon-name-part-type="subfamily">Gracillariinae</tp:taxon-name-part></tp:taxon-name>)</article-title><source>Zookeys</source><day>29</day><month>1</month><year>2015</year><volume>2015</volume><issue>479</issue><fpage>121</fpage><lpage>133</lpage><pub-id pub-id-type="doi">10.3897/zookeys.479.8899</pub-id></mixed-citation></tp:treatment-meta><tp:nomenclature><tp:taxon-name>
                        <tp:taxon-name-part taxon-name-part-type="genus">Telamoptilia</tp:taxon-name-part>
                        <tp:taxon-name-part taxon-name-part-type="species">grewiae</tp:taxon-name-part>
                        <object-id xmlns:xlink="http://www.w3.org/1999/xlink" content-type="zoobank" xlink:type="simple">http://zoobank.org/584C70BC-8783-4E0E-A680-185E5EF7E1C7</object-id>
                    </tp:taxon-name><tp:taxon-status xmlns:xlink="http://www.w3.org/1999/xlink" xlink:type="simple">sp. n.</tp:taxon-status><xref ref-type="fig" rid="F1">Figures 1–6</xref><xref ref-type="fig" rid="F2">, 7−9</xref><xref ref-type="fig" rid="F3">, 10−13</xref><xref ref-type="fig" rid="F4">, 14−19</xref><xref ref-type="fig" rid="F5">, 20−23</xref><xref ref-type="fig" rid="F6">, 24–32</xref></tp:nomenclature><tp:treatment-sec sec-type="Description"><title>Description.</title><p>Adults (Figs <xref ref-type="fig" rid="F1">1–2</xref>) with wing span 6.0−8.0 mm. Head silvery white, tinged with gray on face. Labial palpus grayish white, colored blackish gray on outer surface of distal half of second segment and before apex of third segment. Maxillary palpus white, with middle or distal half blackish fuscous. Antenna with scape white on posterior half, blackish gray on anterior half and distal portion, flap blackish gray tinged with white, as wide as scape in frontal view; flagellum silvery grayish fuscous, with each unit blackish distally. Thorax and tegula blackish gray mixed with white. Legs mostly white; foreleg with coxa blackish fuscous basally and distally, femur and tibia blackish fuscous, tarsus blackish gray distally on each except last segment; midleg with coxa blackish fuscous distally, femur blackish fuscous, except white medially and distally on dorsal surface, with ventral scale expansion blackish fuscous, tibia blackish fuscous basally and distally, white medially, tarsus white, each except last segment dotted blackish fuscous distally; hindleg with coxa blackish fuscous distally, femur blackish fuscous distally on outer surface, tibia blackish fuscous basally and distally, tarsus with basal three segments blackish fuscous distally, fourth segment dotted blackish fuscous dorso-distally. Forewing grayish fuscous to blackish fuscous; costal margin with a white spot basally at about 1/10 and one before apex, the former sometimes touching fold posteriorly, with white stria at distal 3/10 and 1/6 obliquely outward, reaching middle of wing and near termen respectively; transverse white fascia from costal 1/3 and 1/2 obliquely outward, reaching dorsal 1/2 and before end of fold respectively, edged with blackish fuscous to black scales, inner fascia wider than outer one, widened on posterior half; small white dot on distal end of M<sub>3</sub>, two or three small white dots along termen; apex blackish fuscous; cilia mostly blackish fuscous basally, gray distally, white adjacent to white markings, white on basal 1/4, black on median part, gray distally at apex, gray along dorsal margin. Hindwing and cilia uniformly gray.</p><fig id="F1" position="float" orientation="portrait"><label>Figures 1–6.</label><caption><p>Adult, host plant and mines of <italic><tp:taxon-name><tp:taxon-name-part taxon-name-part-type="genus">Telamoptilia</tp:taxon-name-part> <tp:taxon-name-part taxon-name-part-type="species">grewiae</tp:taxon-name-part></tp:taxon-name></italic> sp. n. <bold>1</bold> Adult in habitus, paratype <bold>2</bold> Live adult <bold>3</bold> Host plant <bold>4</bold> Linear mines by early instar larvae <bold>5</bold> Blotch mine by later instar larva <bold>6</bold> Seriously damaged leaves found in September.</p></caption><graphic xmlns:xlink="http://www.w3.org/1999/xlink" xlink:href="zookeys-479-121-g001.jpg" position="float" orientation="portrait" xlink:type="simple" id="oo_37815.jpg"/></fig><p><bold>Variations.</bold> The white costal spot at about basal 1/10 is sometimes reduced to a small dot near the costa, the white costal stria at distal 3/10 is occasionally extended to unite the dot on the distal end of M<sub>3</sub>, the costal stria at distal 1/6 is sometimes wedge-shaped or absent, the white dot at the distal end of M<sub>3</sub> sometimes moves to near distal end of cell, and the small white dots along termen sometimes are absent.</p><p><bold>Venation</bold> (Fig. <xref ref-type="fig" rid="F2">7</xref>). Forewing with R<sub>5</sub> totally untraceable, thus R<sub>4</sub> not stalked, otherwise matching the generic characters (<xref ref-type="bibr" rid="B5">Kumata et al. 1988</xref>), with most notably the absence of R<sub>1</sub>.</p><p><bold>Male genitalia</bold> (Figs <xref ref-type="fig" rid="F2">8a−d</xref>). Tegumen with basal half same width, median portion slightly widened, distal half almost triangular, rounded apically; three or four long setae along lateral side. Valva 1.7 times as long as tegumen, with basal 3/4 same width, distal 1/4 apparently narrowed, bluntly pointed apically. Saccus subtriangular, rounded api<!--PageBreak--><!--PageBreak--><!--PageBreak-->cally. Aedeagus straight, almost as long as valva; distal half heavily sclerotized, with a triangular distal process about 1/8 length of aedeagus, pointed apically (Fig. <xref ref-type="fig" rid="F2">8c</xref>); vesica with dense spines becoming stronger towards distal (Fig. <xref ref-type="fig" rid="F2">8b</xref>). Eighth tergite with apodeme reaching posterior 1/3 of seventh segment, nearly parallel-sided (Fig. <xref ref-type="fig" rid="F2">8d</xref>).</p><fig id="F2" position="float" orientation="portrait"><label>Figures 7–9.</label><caption><p>Wing venation and genitalia of <italic><tp:taxon-name><tp:taxon-name-part taxon-name-part-type="genus">Telamoptilia</tp:taxon-name-part> <tp:taxon-name-part taxon-name-part-type="species">grewiae</tp:taxon-name-part></tp:taxon-name></italic> sp. n. <bold>7</bold> Wing venation, paratype, LTT12561W <bold>8</bold> Male genitalia, 8a, male genitalia with aedeagus detached, LTT12561 <bold>8b</bold> aedeagus, lateral view, same slide as <bold>8a</bold>, <bold>8c</bold> close-up of the distal portion of aedeagus, indicating the triangular process, dorsal view, LTT12257, 8d, eighth abdominal segment, paratype, same slide as 8a, <bold>9</bold> Female genitalia, paratype, LTT12555 (Scales = 0.2 mm except <bold>8c</bold> = 0.1 mm).</p></caption><graphic xmlns:xlink="http://www.w3.org/1999/xlink" xlink:href="zookeys-479-121-g002.jpg" position="float" orientation="portrait" xlink:type="simple" id="oo_37816.jpg"/></fig><!--PageBreak--><p><bold>Female genitalia</bold> (Fig. <xref ref-type="fig" rid="F2">9</xref>). Antrum a ring, disconnected ventrally, embed with a heavily sclerotized belt medially. Ductus bursae membranous, extremely short, not reaching anterior margin of seventh segment, wrinkled basally, without spines. Corpus bursae oval, membranous, without spines; signum slender and long, curved by 150° <!--PageBreak-->medially, posterior half slightly S-shaped, anterior half curved at anterior 2/5, sometimes slightly C-shaped.</p><p><bold>Last instar larva</bold> (Figs <xref ref-type="fig" rid="F3">10</xref>–<xref ref-type="fig" rid="F5">23</xref>). Length 4.0 mm, pale green to yellowish green. Three stemmata present (Fig. <xref ref-type="fig" rid="F3">11</xref>). Spiracles on TI and A8 larger; prolegs on A3−5 each with 2−4 crochets (Fig. <xref ref-type="fig" rid="F4">18</xref>), those on A10 without crochets. (Five larvae and two last instar larval skins examined)</p><fig id="F3" position="float" orientation="portrait"><label>Figures 10–13.</label><caption><p>Last instar larva head chaetotaxy of <italic><tp:taxon-name><tp:taxon-name-part taxon-name-part-type="genus">Telamoptilia</tp:taxon-name-part> <tp:taxon-name-part taxon-name-part-type="species">grewiae</tp:taxon-name-part></tp:taxon-name></italic> sp. n. <bold>10</bold> Dorsal view <bold>10a</bold> close-up of MD setae <bold>11</bold> Ventral-lateral view, scanned from last instar larval skin <bold>12</bold> Frons, frontal-lateral view, same individual as <bold>11</bold>, <bold>13</bold> Dorsal view <bold>13a</bold> close-up of SO and G setae.</p></caption><graphic xmlns:xlink="http://www.w3.org/1999/xlink" xlink:href="zookeys-479-121-g003.jpg" position="float" orientation="portrait" xlink:type="simple" id="oo_37817.jpg"/></fig><fig id="F4" position="float" orientation="portrait"><label>Figures 14–19.</label><caption><p>Last instar larval characters of <italic><tp:taxon-name><tp:taxon-name-part taxon-name-part-type="genus">Telamoptilia</tp:taxon-name-part> <tp:taxon-name-part taxon-name-part-type="species">grewiae</tp:taxon-name-part></tp:taxon-name></italic> sp. n. <bold>14</bold> Antenna <bold>15</bold> Mouthpart <bold>16</bold> Setae on prothorax shield, arrow indicating the positon of XD1 <bold>17</bold> Thoracic leg <bold>18</bold> Proleg <bold>19</bold> A9−10, dorsal view.</p></caption><graphic xmlns:xlink="http://www.w3.org/1999/xlink" xlink:href="zookeys-479-121-g004.jpg" position="float" orientation="portrait" xlink:type="simple" id="oo_37818.jpg"/></fig><fig id="F5" position="float" orientation="portrait"><label>Figures 20–23.</label><caption><p>Line drawings of the larval chaetotaxy of <italic><tp:taxon-name><tp:taxon-name-part taxon-name-part-type="genus">Telamoptilia</tp:taxon-name-part> <tp:taxon-name-part taxon-name-part-type="species">grewiae</tp:taxon-name-part></tp:taxon-name></italic> sp. n. <bold>20</bold> Head, frontal view <bold>21</bold> Head, lateral view <bold>22</bold> Thoracic segments, lateral view <bold>23</bold> Abdominal segments, lateral view.</p></caption><graphic xmlns:xlink="http://www.w3.org/1999/xlink" xlink:href="zookeys-479-121-g005.jpg" position="float" orientation="portrait" xlink:type="simple" id="oo_37819.jpg"/></fig><p><italic>Head</italic>. Adfrontal area slightly convex above middle, AF setae placed on convexity (Fig. <xref ref-type="fig" rid="F3">12</xref>); A3 longest, followed by A1, Aa internal to half way of A2 and A3, near margin of adfrontal area; P1 lateral to AF2, near margin of adfrontal area, P2 dorsal to A3, slightly shorter than P1; three MD setae placed posterior to P2, arranged in line, Pa internal and slightly anterior to MD2; O2 longest, followed by O3; SO1 as long as SO2, SO3 shorter, SOa near SO1; G1 posterior to SO3.</p><p><italic>Thorax</italic>. TI with XD, D, and SD setae placed on prothoracic shield, XD1 near anterior margin of prothoracic shield (Fig. <xref ref-type="fig" rid="F4">16</xref>), XDa anterior to D2, SD2 near ventral margin of prothoracic shield; L-group bisetose, L2 dorsal and posterior to L1; SV-group bisetose, sharing pinaculum. TII with D1 near anterior dorsal margin, MD1 near posterior margin of prothoracic shield, anterior to D2; SD2 close to D2, SD1 anterior and ventral to SD2; L-group bisetose, L2 absent, L3 posterior and dorsal to L1; SV-group unisetose, with a micro seta anterior to SV1. TIII similar to TII.</p><p><italic>Abdomen</italic>. A1−8 with D1 and D2 closely approximated to each other, MD1 seta anterior and slightly dorsal to D1, SD1 posterior and dorsal to spiracle, SD2 shorter than SD1, anterior and dorsal to spiracle, closer to spiracle than SD1, L-group bisetose, L2 seta absent; A1 and A7−9 with SV-group unisetose, A2 and A6 bisetose, A3−5 trisetose; A9 with D1 short, MD1 seta anterior to D1, SD1 anterior and ventral to D2, as long as D2, SD1, L1, SV1 and V1 almost forming a line; A10 as shown in Fig. <xref ref-type="fig" rid="F4">19</xref>.</p><p><bold>Pupa</bold> (Figs <xref ref-type="fig" rid="F6">24–32</xref>). Vertex with frontal process (cocoon cutter) triangular, densely covered with denticles dorsally, with 8−10 longitudinal grooves ventrally (Figs <xref ref-type="fig" rid="F6">25–25a</xref>); a pair of sensilla near base of each labial palpus, with inner sensillum three times longer than outer one (Figs <xref ref-type="fig" rid="F6">26–27</xref>); labial palpus 3.4 times longer than maxillary palpus. TII and TIII each bearing a pair of seta dorsally. A1−9 each carrying a pair of seta dorsally; A2−6 each bearing a pair of seta laterally, with one postero-ventral to spiracle, one internal to spiracle, shorter (Fig. <xref ref-type="fig" rid="F6">28</xref>); A2−10 densely covered with minute spines dorsally, which become stronger towards anterior margin on A2−7; cremaster with 9−11 denticles (Figs <xref ref-type="fig" rid="F6">29</xref>, <xref ref-type="fig" rid="F6">31–32</xref>). (Two preparations of exuviae and two pupae examined).</p><fig id="F6" position="float" orientation="portrait"><label>Figures 24–32.</label><caption><p>Pupal characters of <italic><tp:taxon-name><tp:taxon-name-part taxon-name-part-type="genus">Telamoptilia</tp:taxon-name-part> <tp:taxon-name-part taxon-name-part-type="species">grewiae</tp:taxon-name-part></tp:taxon-name></italic> sp. n. <bold>24</bold> Pupa, lateral view <bold>25</bold> Frontal process (cocoon cutter), lateral view <bold>25a</bold> Frontal process (cocoon cutter), ventral view <bold>26</bold> Two pairs of sensillae on head <bold>27</bold> Close-up of the paired sensillae on head <bold>28</bold> Setae on A2, dorsal-lateral view, arrows indicating the positions of setae <bold>29</bold> Segments A9−10, ventral view <bold>30</bold> Genital orifice <bold>31</bold> Lateral cremaster, lateral view <bold>32</bold> Ventral cremaster, ventral view.</p></caption><graphic xmlns:xlink="http://www.w3.org/1999/xlink" xlink:href="zookeys-479-121-g006.jpg" position="float" orientation="portrait" xlink:type="simple" id="oo_37820.jpg"/></fig></tp:treatment-sec><tp:treatment-sec sec-type="Diagnosis"><title>Diagnosis.</title><p>The new species mostly resembles <italic><tp:taxon-name><tp:taxon-name-part taxon-name-part-type="genus">Telamoptilia</tp:taxon-name-part> <tp:taxon-name-part taxon-name-part-type="species">prosacta</tp:taxon-name-part></tp:taxon-name></italic>, especially in the male genitalia. However, it can be recognized by the male genitalia with the tegumen having 3−4 long setae on each lateral side, and the valva width does not change in the basal 3/4; in <italic><tp:taxon-name><tp:taxon-name-part taxon-name-part-type="genus">Telamoptilia</tp:taxon-name-part> <tp:taxon-name-part taxon-name-part-type="species">prosacta</tp:taxon-name-part></tp:taxon-name></italic>, the tegumen has 9−12 long setae on each lateral side and the valva is slightly wider at middle. In the female genitalia, <italic><tp:taxon-name><tp:taxon-name-part taxon-name-part-type="genus">Telamoptilia</tp:taxon-name-part> <tp:taxon-name-part taxon-name-part-type="species">grewiae</tp:taxon-name-part></tp:taxon-name></italic> sp. n. can easily be separated from all other <italic><tp:taxon-name><tp:taxon-name-part taxon-name-part-type="genus">Telamoptilia</tp:taxon-name-part></tp:taxon-name></italic> by the extremely short ductus bursae, not reaching the anterior margin of the seventh abdominal segment. The signum lacks a median process and is thereby more similar to signa in <italic><tp:taxon-name><tp:taxon-name-part taxon-name-part-type="genus">Spulerina</tp:taxon-name-part></tp:taxon-name></italic>, especially to that of <italic><tp:taxon-name><tp:taxon-name-part taxon-name-part-type="genus">Spulerina</tp:taxon-name-part> <tp:taxon-name-part taxon-name-part-type="species">parthenocissi</tp:taxon-name-part></tp:taxon-name></italic> Kumata &amp; Kuroko, 1988, than to those in <italic><tp:taxon-name><tp:taxon-name-part taxon-name-part-type="genus">Telamoptilia</tp:taxon-name-part></tp:taxon-name></italic>.</p><!--PageBreak--><!--PageBreak--><!--PageBreak--></tp:treatment-sec><tp:treatment-sec sec-type="Type materials"><title>Type materials.</title><p><bold>Holotype</bold>, ♂, <bold>China:</bold> Mt. Baxian National Nature Reserves (<named-content xmlns:xlink="http://www.w3.org/1999/xlink" content-type="dwc:verbatimCoordinates" xlink:type="simple">117°33'N, 40°11'E</named-content>), 300−600 m, Ji county, Tianjin, larva coll. 6-ix-2013, <italic>ex.</italic> <italic><tp:taxon-name><tp:taxon-name-part taxon-name-part-type="genus">Grewia</tp:taxon-name-part> <tp:taxon-name-part taxon-name-part-type="species">biloba</tp:taxon-name-part></tp:taxon-name></italic>, emerged 9-iii-2014 (indoors), leg. Tengteng Liu. <bold>Paratypes:</bold> 2♂, 1♀, larvae coll. 24-vi-2013, emerged 6−7-vii-2013, 1♂, 1♀, larva coll. 29-vi-2013, emerged 5-vii-2013, 4♂, 3♀, larva coll. 8-viii-2013, emerged 19−20, 22-viii-2013, 1♂, 1♀, emerged 13, 22-ix-2013, 1♂, larva coll. 12-ix-2013, emerged iv-2014 (indoors), 2♀, larva coll. 30-vi-2014, other data as holotype, genitalia slide Nos. LTT12255♀, LTT12256−7♂, LTT12261♂, LTT12555♀, LTT12556−7♂; 1♂, 300 m, 29-vi-2014, by light, leg. Kaijian Teng &amp; Tengteng Liu, other data as holotype, genitalia slide No. LTT12561.</p></tp:treatment-sec><tp:treatment-sec sec-type="Non-type materials"><title>Non-type materials.</title><p>5 larvae, 25-vi-2013, 6-ix-2013, stored in ethanol, other data as holotype, BXS130628, BXS130942; 1 last instar larval skin, larva coll. 6-ix-2013, emerged 13-iii-2014, other data as holotype, mounted in Canada balsam, slide no. LTT1403L; 1 last instar larval skin, 24-vi-2013, stored in glycerine, other data as holotype, BXS130632; 2 pupal exuviae, 29-vi-2014, other data as holotype, mounted in Canada balsam, slide Nos. LTT1401−2L.</p></tp:treatment-sec><tp:treatment-sec sec-type="Host plants"><title>Host plants.</title><p><italic><tp:taxon-name><tp:taxon-name-part taxon-name-part-type="genus">Grewia</tp:taxon-name-part> <tp:taxon-name-part taxon-name-part-type="species">biloba</tp:taxon-name-part></tp:taxon-name></italic> G. Don and its variety <italic><tp:taxon-name><tp:taxon-name-part taxon-name-part-type="variety">parviflora</tp:taxon-name-part></tp:taxon-name></italic> Hand. –Mazz. (<tp:taxon-name><tp:taxon-name-part taxon-name-part-type="family">Malvaceae</tp:taxon-name-part></tp:taxon-name>). <italic><tp:taxon-name><tp:taxon-name-part taxon-name-part-type="genus">Telamoptilia</tp:taxon-name-part> <tp:taxon-name-part taxon-name-part-type="species">grewiae</tp:taxon-name-part></tp:taxon-name></italic> sp. n. is thus far the only species in <tp:taxon-name><tp:taxon-name-part taxon-name-part-type="subfamily">Gracillariinae</tp:taxon-name-part></tp:taxon-name> that is known to feed on <italic><tp:taxon-name><tp:taxon-name-part taxon-name-part-type="genus">Grewia</tp:taxon-name-part></tp:taxon-name></italic>. The plant family <tp:taxon-name><tp:taxon-name-part taxon-name-part-type="family">Malvaceae</tp:taxon-name-part></tp:taxon-name> appears to be the main host for <italic><tp:taxon-name><tp:taxon-name-part taxon-name-part-type="genus">Telamoptilia</tp:taxon-name-part></tp:taxon-name></italic> with now four out of six species feeding on this family (<italic><tp:taxon-name><tp:taxon-name-part taxon-name-part-type="genus">Telamoptilia</tp:taxon-name-part> <tp:taxon-name-part taxon-name-part-type="species">tiliae</tp:taxon-name-part></tp:taxon-name></italic> on <italic><tp:taxon-name><tp:taxon-name-part taxon-name-part-type="genus">Tilia</tp:taxon-name-part></tp:taxon-name></italic>, <italic><tp:taxon-name><tp:taxon-name-part taxon-name-part-type="genus">Telamoptilia</tp:taxon-name-part> <tp:taxon-name-part taxon-name-part-type="species">cathedraea</tp:taxon-name-part></tp:taxon-name></italic> on <italic><tp:taxon-name><tp:taxon-name-part taxon-name-part-type="genus">Urena</tp:taxon-name-part></tp:taxon-name></italic>, <italic><tp:taxon-name><tp:taxon-name-part taxon-name-part-type="genus">Telamoptilia</tp:taxon-name-part> <tp:taxon-name-part taxon-name-part-type="species">geyeri</tp:taxon-name-part></tp:taxon-name></italic> on <italic><tp:taxon-name><tp:taxon-name-part taxon-name-part-type="genus">Pavonia</tp:taxon-name-part></tp:taxon-name></italic>).</p></tp:treatment-sec><tp:treatment-sec sec-type="Distribution"><title>Distribution.</title><p>China (Tianjin).</p></tp:treatment-sec><tp:treatment-sec sec-type="Biology"><title>Biology.</title><p>The larva mines on the upper surface of the host plant leaf. The mine begins as an epidermal silvery curved white line which soon enlarges to a whitish blotch. Yellowish-fuscous or fuscous lines can be found on the surface of the blotch. As the larva develops, the blotch usually incorporates the earlier linear mine. The last instar larva vacates the mine for pupation by chewing a semicircular opening near the margin of the blotch. No body colour transfer occurs in the full-grown larva of this species, compared to other <italic><tp:taxon-name><tp:taxon-name-part taxon-name-part-type="genus">Telamoptilia</tp:taxon-name-part></tp:taxon-name></italic> larvae which turn red when fully grown (<xref ref-type="bibr" rid="B5">Kumata et al. 1988</xref>). Some host plants can be seriously damaged by the mines in early September. Cocoons are usually found inlaid the leaf wrinkles, or occasionally in the corner of the rearing container. The cocoon is brown, with 2−3 brown minute bubbles on the surface. This species overwinters in pupa.</p></tp:treatment-sec><tp:treatment-sec sec-type="Etymology"><title>Etymology.</title><p>The specific name is derived from the host plant genus <italic><tp:taxon-name><tp:taxon-name-part taxon-name-part-type="genus">Grewia</tp:taxon-name-part></tp:taxon-name></italic>, indicating the host of the new species.</p></tp:treatment-sec><ref-list><ref id="B5"><mixed-citation xmlns:xlink="http://www.w3.org/1999/xlink" xlink:type="simple"><person-group><name name-style="western"><surname>Kumata</surname><given-names>T</given-names></name><name name-style="western"><surname>Kuroko</surname><given-names>H</given-names></name><name name-style="western"><surname>Ermolaev</surname><given-names>VP</given-names></name></person-group> (<year>1988</year>) <article-title>Japanese species of the <italic><tp:taxon-name><tp:taxon-name-part taxon-name-part-type="genus">Acrocercops</tp:taxon-name-part></tp:taxon-name></italic>-group (<tp:taxon-name><tp:taxon-name-part taxon-name-part-type="order">Lepidoptera</tp:taxon-name-part></tp:taxon-name>: <tp:taxon-name><tp:taxon-name-part taxon-name-part-type="family">Gracillariidae</tp:taxon-name-part></tp:taxon-name>) Part II.</article-title><source><tp:taxon-name><tp:taxon-name-part taxon-name-part-type="class">Insecta</tp:taxon-name-part></tp:taxon-name> Matsumurana</source> (<series>New Series</series>) <volume>40</volume>: <fpage>1</fpage>−<lpage>133</lpage>.</mixed-citation></ref></ref-list></tp:taxon-treatment>
